# Supplementary material for: Significantly Different Lipid Profile Analysis of Litopenaeus vannamei under Low-Temperature Storage by UPLC-Q-Exactive Orbitrap/MS
Source: Foods. 2021 Oct 29;10(11):2624. doi: 10.3390/foods10112624 (PMC8622687; doi:10.3390/foods10112624)
Supplement: Supplementary file 1 [file foods-10-02624-s001.zip]

Archive with 2 entries (2 files):
- Figure S1.pdf
- Table S1- S3.xlsx
